# Supplementary material for: A Systematic Review of the Prevalence of Persistent Gastrointestinal Symptoms and Incidence of New Gastrointestinal Illness after Acute SARS-CoV-2 Infection
Source: Viruses. 2023 Jul 26;15(8):1625. doi: 10.3390/v15081625 (PMC10459193; doi:10.3390/v15081625)
Supplement: Supplementary file 1 [file viruses-15-01625-s001.zip]

Archive with 1 entries (1 files):
- viruses-2491088-supplementary.pdf
